# Supplementary material for: Expression and genomic organization of zonadhesin-like genes in three species of fish give insight into the evolutionary history of a mosaic protein
Source: BMC Genomics. 2005 Nov 22;6:165. doi: 10.1186/1471-2164-6-165 (PMC1325057; doi:10.1186/1471-2164-6-165)
Supplement: Additional File 1 — Multiple sequence alignment (Fasta format) of VWD domains used to construct the phylogeny in Figure 6. [file 1471-2164-6-165-S1.fas]

>Fugu ZAN D1
PGCYPKA-TSTCIASGDPHYKTFDRRAYDFMGNCTYLMSAPCN----KSFVPYFEVHADN--ENRYNQYRISYLKAVHVYVH-SLKISILKGGT--VQVNGTNVKLPVSPA--DG-ISVFKA-GKFYTISTNFGLTVRYDGNHFMDIKVIKDFQDLLCGLCGNYDKDPKDDFRKPDG
>Fugu ZAN D2
LGCYPTG-SQDCVVSGDPHYNTFDKKYFTFMGTCTYTLARSCKN----NTGPWFSVEGKN--EER-GAPGVSYLRKLYVTVN-GITVTLMKGRR--TLVNERRVALPHTPS---PLMTLSLA-GQYITVQTSFGLRVRWDGNHFAQITVPSSYHNQMCGLCGDYNGSPGNDFTKPDG
>Fugu ZAN D3
YGCRPLG-NGICSVSGDPHYITYDKRTHHYMGACSYTLTKPCNS---SSDLPYFTVDTQN--EHRGSNKKVSYVRAVVININ-GVTVILGKGRT--VQVNGTLVVPPITSL--SG-IEIYFS-GKFVVLETSFGLRVRFNGNHHADVTIPTSYSGQLCGLCGNFNNNPNDDNLKPDN
>Fugu ZAN D4
LDCHSTG-KGICHVAGDPHYYTFDGIMHTFMGTCTYTLVEVCNT----SMVTTFKIVAKN--EER-GQPQASYLRYVKVYLPGDTVVELQKSRR--VLVNGKRVRTPIEIA--KAGAKVIIS-GAYSLLDTNFGLQVKFDGVHHLEITVPGEYFNKLCGMCGNYNHNSSDDNLKPNK
>Fugu ZAN D5
NICKPSG-FDKCSISGDPHYRTFDGFTHHYQGPYTYILTQGHN---LQSNMPSLLVRGKN--IRRGGNRRVSFLDQVYVDVY-GVNVRFLQGKA--VLVNGERVSPPLSPVT---GLKITMN-SKEVQLTAAFGLTVKFDGRSRGEIILPSTYRNYVRGLCGNNDGITRNEYMKPDG
>Salmon ZLM D1
SSVTMRD-AGTCTVHSDFHYSTFDWANFRFVVPCTYVLAQLCS--SSEIPLSHFSVEVKN--EQR-GNSSVSPVLQVNVEVE-NLRVSLHKRQNHRVMVNGIWKKLPLSLN--GGTINIRGN-AASVVLETNFNLFVSYDDSCAVHITVPASYSGKVCGMCGNFNHLRDDDYHTADG
>Salmon ZLM D2
MGCFPSS-PAICRVYGDPHYITFDGKAYTFQGGCSYTLAKTCGG----HTPIQFSVTGQN--WNP-GSESSAKLAAVVLETK-GLHLKID-NYS--ATVNHVWQSLPIAVNGPYGEMKLYKK-KQYTVMETTFGLQMLLDDHHRLFLQLDERYKGEMCGLCGTYSDDQGDDFLTPNG
>Salmon ZLM D3
YFCKSTG-FSECSINGDSEYRTFNNTKHDFEGTNSYVLVQNTD---LSKNQPDIYIEAINAIVNQDGGNRLR-LRGLKIRVY-NHMVEFRKNRK--LVLDGRSTHAPVSPAG---GLRILES-SSRIYLKTDFGLSVEFDGHSRAVIILPHTYKRRLGGLCGNFDGKKKNYMMKPNG
>Human ZAN D1
YGCHPYAGTATCLVYGDPHYVTFDGRHFGFMGKCTYILAQPCGN----STDPFFRVTAKN--EEQ-GQEGVSCLSKVYVTLP-ESTVTLLKGRR--TLVGGQQVTLPAIPS---KGVFLGAS-GRFVELQTEFGLRVRWDGDQQLYVTVSSTYSGKLCGLCGNYDGNSDNDHLKLDG
>Human ZAN D2
YGCHAQG-AATCTASGDPHYLTFDGALHHFMGTCTYVLTRPCWS---RSQDSYFVVSATN--ENRGGILEVSYIKAVHVTVF-DLSISLLRGCK--VMLNGHRVALPVWLA--QGRVTIRLS-SNLVLLYTNFGLQVRYDGSHLVEVTVPSSYGGQLCGLCGNYNNNSLDDNLRPDR
>Human ZAN D3
LLHCRASGVGVCQLPGESHYVSFDGSNHSIPDACTLVLVKVCHP---AMALPLFKISAKH-EK-EEGGTEAFRLHEVYIDIYDAQVTLQKGHRVLI---NSKQVTLPAISQ--IPGVSVKSS-SIYTIVNIKIGVQVKFDGNHLLEIEIPTTYYGKVCGMCGNFNDEEEDELMMPSD
>Human ZAN D4
SNCVSDK-SEQCSVYGDPRYLTFDGFSYRLQGRMTYVLIKTVDV--LPEGVEPLLVEGRN---KMDPPRSSIFLQEVITTVY-GYKVQLQAGLE--LVVNNQKMAVPYRPNE---HLRVTLR-GQRLYLVTDFELVVSFGGRKNAVISLPSMYEGLVSGLCGNYDKNRKNDMMLPSG
>Mouse ZAN D1
-QCEPYG-KATCLVYGDLHFVTFDERHIGFTGTCTYILTQTCSN----STDHFFRITANT--EER-GVEGVSCLDKVVISLP-ETTVTMISGRH--TLIGDQEVTLPAILS---DDTYVGLS-GRFVELRTTFGLRVRWDGDQQLFVTVSSTFSGKLCGFCGNYDGDSSNDNLKSDG
>Mouse ZAN D2
LGCHAQG-AATCMVSGDPHYLTFDGALHHFMGTCTYVLTQPCWS---KSQENNFVVSATN--EIHDGNLEVSYVKAVHVQVF-DLKISMFKGQK--VVLNNQRVVLPVWPS--QGRVTIRLS-GIFVLLYTNFGLQVRYDGRHLVEVTVPSSYTGSLCGLCGNYNNNSMDDNLRADM
>Mouse ZAN D3
LLRC-AAEMGECRISEDSQIVSFDDHSHPIQDTCTYILVKVCHP---NTNMPFFMISAKT-DINTNGKNKTFGVYQLYIDIFNFHITLQKDHLVLISLINDSIVTLPTTTH--IPGVSVMTE-DVYTIVTIKDEIQVKFESNNFLDVKIPASSNGKVCGVCGNFNGEEEDELMTPSG
>Mouse ZAN D4
SDCAANK-LERCTIFGDPYYLTFDGFTYHFLGRMNYYLIKTVDK--LPRGIEPLIMEGRN---KISP-KGSSTLHEVTTIVY-GYKIQLQEELV--VLVNDEKVAVPYNPNE---HLRVMLR-AQRLLLVTDFEMVLDFDGKHSAVISLPTTYRGLTRGLCGNYDRDQSNELMLPSG
>Pig ZAN D1
YGCHPYG-SATCSVYGDPHYLTFDGRRFNFMGKCTYILAQPCGN----LTEHFFRVLVKK--EER-GQEGVSCLSKVYVTLP-ESTVTLLKGRH--TLVGGQRVTLPAIPS---RGVFLAPS-GRFVELQTAFGLRVRWDGDQQLFVSVPSTFSGKLCGLCGDYDGDSSNDNQKPDG
>Pig ZAN D2
YGCHAQG-SATCTVSGDPHYLTFDGALHHFTGTCTYTLTKPCWL---RSLENSFLVSATN--EFRGGNLEASYVRAVQVQVF-NLRISLIKGRK--VTLDGRRVALPLWPA--QGRVSITSS-GSFILLYTDFGLQVRYDGDHLVEVTVPSSYAGRLCGLCGNYNNNSLDDILQPDK
>Pig ZAN D3
LIRCRVAGMGVCRIPDTSHYVSFDGSYHAVRGNCTYVLVKICHS---TMDLPFFKISGEN-GK-REGQPPAFYLRQVYVDIFNTLVTLKQ-DQVLI---NGTRVSLPATTQ--IRGVRVISR-DGYTVLTINIGVQVKFDGRGFLEVEIPKAYYGRTCGVCGNFNDEEEDELMMPSD
>Pig ZAN D4
DFCQPNS-SNLCSVFGDPHYRTFDGLSYRFQGRMTYTLVKTLDV--LPDGVEPLVVEGRN---KVYPSLTPVFLQEIIVMVY-GYTVQLQAELE--LVVNGQKVSIPYKPNE---YLQVTLR-GRRLYLVTDFELVVSFNGRNNAVIAMPSTYLGLVRGLCGNYDKNKRNDFMLPNG
>Danio ZAN1 D1
HGCYPKG-TSTCIASGDPHYTTFDKRNYDFMGNCSYLMSEPCN----STDVPYFAVYTDN--ENRYNNLHISYVKAVHVHAL-GVKVSILKGGT--VQVNGTNVNIPLSPV--AG-VDIFMS-GKHYTVALNFGVTVRYDGNHHMDIKVIKDYEDKLCGLCGDYNGDPQDDFQTPTG
>Danio ZAN1 D3
HGCYPKG-TSTCIASGDPHYTTFDKRRYDFMGNCSYLMSEPCN----STDVPYFAVYTDN--ENRYNNLHISYVKAVHVHAL-GVKVSILKGGT--VQVNGTNVNIPLSPV--AG-VDIFMS-GKHYTVALNFGVTVRYDGNHHMDIKVIKDYEDKLCGLCGDYNGDPQDDFQTPTG
>Danio ZAN1 D4
IGCYPLG-SEDCVISGDPHYTTFDGKYYSYMGTCTYTLARTCKN----NTRPWFSIEGKN--EER-GASGVSYLRKLYVTVD-GITVTMMKDRT--TLVNGLRVTLPHSPS---PLISLSLA-GQYVILTTPFGLKVQWDGNHYAKISVPSSYYDQMCGLCGDYDGNPNNDFTKPDG
>Danio ZAN1 D5
HGCYPKG-TSTCIASGDPHYTTFDKRNYDFMGNCSYLMSERCN----STDVPYFAVYTDN--ENRYNNLHISYVKAVHVHAL-GVKVSILKGGT--VQVNGTNVNIPLSPV--AG-VDIFMS-GKHYTVALNFGVTVRYDGNHHMDIKVIKDYEDKLCGLCGDYNGDPQDDFQTPTG
>Danio ZAN1 D6
TGCYPQG-SQDCVVSGDPHYNTFDSKFYSYMGTCTYTLARTCKN----NTGPWFSIEGKN--EER-GASGVSYLRKLYVTVD-GITVTMMKNKR--TLVNGLRVTLPHSPS---PLISLSLA-GQYVILTTPFGLKVQWDGNHYAKISVPSSYYDQMCGLCGDYDGNPNNDFTKPDG
>Danio ZAN1 D7
YICKPLG-SGICSVSGDPHYTTFDDKVHHFMGACSYTLTKPCNE---TSGMPYFSVETQN--EHRDNNKKVSYVRSVIVKVH-NTTVILGKGRK--IQVNGVQVTAPVTLS--NG-IKIFMS-GKFVVLETNFGLRVRFDGNHHADVTLPSSYNGLLCGLCGNFNGNPNDDNIKLDG
>Danio ZAN1 D2
-GCYPLG-SQDCIISGDPHYNTFDGKFYSYMGTCTYTLARTCKN----NTGPWFSIEGKN--EER-GASGVSYLRKLYVTVD-GITVTMMKNQR--TLVNGLRVTLPHSPS---PLISLSLA-GQYVILTTPFGLKVQWDGNHYAKISVPSSYYDQMCGLCGDYDGNPNNDFTKPDG
>Danio ZAN1 D8
LGCVNTG-VGICHIAGDPHYYTFDGIMHTYMGTCTYTLVEVCNT----SMVTPFTIVAKN--EER-GQPEASYVRSVTVYLP-TANITISKSGR--VLLNERRVKTPYDIN--VAKSRVFTS-GVNTILDTDFGLIVKFDGVHHVEITVPGDYFNKVCGMCGNYNGDSSDDNLKPNG
>Danio ZAN1 D9
RYCKPEK-FDDCTIAGDPHYRTFDKYNHHYQGAYTYVLSQDNN---LPSHLTPFMVRGKN--QRQGGISRVSLLREVFVDVY-GITVRMQQNKK--VLVNEEKVGLPYSPVQ---GVSIKTK-SRYVMLTTDFGLTVRFDGSSQGVVTLPSVYRTRVLGLCGNYDGRTNNEYTKPDG
>Danio ZLG chr2 D1
MPWSNDT-FGTCHVASNPHYTTFDGVSFQFDSPCTYILSKVCD--DSGL-LPEFAVEVQN--EKK-EESHVTSIQQVNVNIY-GLRVSMMRAERSKVMVNGIWKHLPLLLK--SNRVTVNKQ-GDALVLQTDFKLSVLYMQSRAIQVIVPMQYSNRICGMCGNFNQDPEDDIKIPNR
>Danio ZLG chr2 D2
KGCFPSS-PVTCRVYGDPHYITFDGKAYSFWGTCNYTLVKTCG-----PTDTQFTITARN--EGK-QNSATSSLNSVALHME-GLHIVIGKNKL--VNVNGGQVRLPAQFG---SSLSAFES-GPYIQLDTNFRLRLLFGN-ARLFIQVDERYEGELCGLCGTYSGSQFDDFLTPDG
>Human FCGBP D1
GCVAEST--AVCRAQGDPHYTTFDGRRYDMMGTCSYTMVELCSE---DDTLPAFSVEAKN--EHR-GSRRVSYVGLVTVRAY-SHSVSLTRGEVGFVLVDNQRSRLPVSLS--EGRLRVYQS-GPRAVVELVFGLVVTYDWDCQLALSLPARFQDQVCGLCGNYNGDPADDFLTPDG
>Human FCGBP D2
LGCYPDR-FGTCQGSGDPHYVSFDGRRFDFMGTCTYLLVGSC---GQNAALPAFRVLVEN--EHR-GSQTVSYTRAVRVEAR-GVKVAVRREYPGQVLVDDVLQYLPFQAA--DGQVQVFRQ-GRDAVVRTDFGLTVTYDWNARVTAKVPSSYAEALCGLCGNFNGDPADDLALRGG
>Human FCGBP D3
LGCVAVG-SSTCQASGDPHYTTFDGRRFDFMGTCVYVLAQTC---GTRPGLHRFAVLQEN--VAW-GNGRVSVTRVITVQVA-NFTLRLEQRQ-WKVTVNGVDMKLPVVLA--NGQIRASQH-GSDVVIETDFGLRVAYDLVYYVRVTVPGNYYQQMCGLCGNYNGDPKDDFQKPNG
>Human FCGBP D4
GVCLPNY-EATCWLWGDPHYHSFDGRKFDFQGTCNYVLATTGCPGVSTQGLTPFTVTTKN--QNR-GNPAVSYVRVVTVAAL-GTNISIHKDEIGKVRVNGVLTALPVSVA--DGRISVTQG-ASKALLVADFGLQVSYDWNWRVDVTLPSSYHGAVCGLCGNMDRNPNNDQVFPNG
>Human FCGBP D5
HGCQPVS-TAECQAWGDPHYVTLDGHRFNFQGTCEYLLSAPCH--GPPLGAENFTVTVAN--EHR-GSQAVSYTRSVTLQIY-NHSLTLSARWPRKLQVDGVFVTLPFQ-L--DSLLHAHLS-GADVVVTTTSGLSLAFDGDSFVRLRVPAAYAGSLCGLCGNYNQDPADDLKAVGG
>Human FCGBP D6
LGCVAVG-STTCQASGDPHYTTFDGRRFDFMGTCVYVLAQTC---GTRPGLHRFAVLQEN--VAW-GNGRVSVTRVITVQVA-NFTLRLEQRQ-WKVTVNGVDMKLPVVLA--NGQIRASQH-GSDVVIETDFGLRVAYDLVYYVRVTVPGNYYQLMCGLCGNYNGDPKDDFQKPNG
>Human FCGBP D7
GVCLPNY-EATCWLWGDPHYHSFDGRKFDFQGTCNYVLATTGCPGVSTQGLTPFTVTTKN--QNR-GNPAVSYVRVVTVAAL-GTNISIHKDEIGKVRVNGVLTALPVSVA--DGRISVAQG-ASKALLVADFGLQVSYDWNWRVDVTLPSSYHGAVCGLCGNMDRNPNNDQVFPNG
>Human FCGBP D8
HGCQPVS-TAECQAWGDPHYVTLDGHRFDFQGTCEYLLSAPCH--GPPLGAENFTVTVAN--EHR-GSQAVSYTRSVTLQIY-NHSLTLSARWPRKLQVDGVFVTLPFQ-L--DSLLHAHLS-GADVVVTTTSGLSLAFDGDSFVRLRVPAAYAGSLCGLCGNYNQDPADDLKAVGG
>Human FCGBP D9
LGCVAVG-STTCQASGDPHYTTFDGRRFDFMGTCVYVLAQTC---GTRPGLHRFAVLQEN--VAW-GNGRVSVTRVITVQVA-NFTLRLEQRQ-WKVTVNGVDMKLPVVLA--NGQIRASQH-GSDVVIETDFGLRVAYDLVYYVRVTVPGNYYQLMCGLCGNYNGDPKDDFQKPNG
>Human FCGBP D10
GVCLPNY-EATCWLWGDPHYHSFDGRKFDFQGTCNYVLATTGCPGVSTQGLTPFTVTTKN--QNR-GNPAVSYVRVVTVAAL-GTNISIHKDEIGKVRVNGVLTALPVSVA--DGRISVAQG-ASKALLVADFGLQVSYDWNWRVDVTLPSSYHGAVCGLCGNMDRNPNNDQVFPNG
>Human FCGBP D11
HSCQPVS-TAECQAWGDPHYVTLDGHRFDFQGTCEYLLSAPCH--GPPLGAENFTVTVAN--EHR-GSQAVSYTRSVTLQIY-NHSLTLSARWPRKLQVDGVFVALPFQ-L--DSLLHAHLS-GADVVVTTTSGLSLAFDGDSFVRLRVPAAYAASLCGLCGNYNQDPADDLKAVGG
>Human FCGBP D12
QACHATG-CGRCLANGGIHYITLDGRVYDLHGSCSYVLAQVCHP--KPGDEDFSIVLEKN---------AAGHLQRLLVTVA-GQVVSLAQGQQ--VTVDGEAVALPVAVG----RVRVTAE-GRNMVLQTTKGLRLLFDGDAHLLMSIPSPFRGRLCGLCGNFNGNWSDDFVLPNG
>Human FCGBP D13
RNCWATR--GLCVLSVGANLTTFDGARGATTSPGVYELSSRCPG--LQNTIPWYRVVAEV----QICHGKTEAVGQVHIFFQ-DGMVTLTPNKG--VWVNGLRVDLPAEKL---ASVSVSRTPDGSLLVRQKAGVQVWLGANGKVAVIVSNDHAGKLCGACGNFDGDQTNDWHDSQE
>Chicken FCGBP D1
PIPPAVT-EATCTIHGDPHYLTFDKQRHDFMGTCTYTLSKLCEN---NSSLPYFNVEAAN--EHRRGNKRVSYVQSVDIDVY-GYRINLGKNRV--VKVDGVSQVLPLTLG--NS-VSISLS-GQYVVVTTDFGLKVKFDGDHRAEITLPSAYISKVCGICGNYNGDKKDDFLNPDG
>Chicken FCGBP D2
PECLEHS-YGICHVHGDPHYNTFDKVTHNFMGNCTYTLAKVCS--NTSV--PYFNVEAKN--EHR-GNPRVSYVREVVVDVY-GERITILKQERSRVLVNGEYRTLPVSAA--GGAITVSSS-GRYVVLETDFSLHVSYDADHSVEVKVPSSYFNLTCGMCGNFNNRREDDYMMPNG
>Chicken FCGBP D3
LGCYPLN-PSTCHIFGDPHYVTFDGRLYHFQGDCNYTVVETCT-----NSSEWFSVTTRN--RHR-GNPNWTALDSVAVTLK-NLHIVVRRDKE--TFVDGAQVFPPVDLK---NGARVAVK-GRYVVIDTSVGIQVKFDGDQDLFIQVDESLRGQLCGLCGTFNDNQLDDFLKPDK
>Chicken FCGBP D4
YCPGDVT-PTPGAGTTTP---------VAEITTPTPQPGSAVRE---QQLTAFLHVEAAN--EHRGGNTRVSYVQYVDVDVY-GQRIRLGKGGV--VTVNGEPEVLPCTPS--VG-VQVSSS-GFYTMVTTDFGLRVKFDGNHRVEVTLPSTFGQKVCGMCGNYNGMAADDFLNPDG
>Chicken FCGBP D5
PECLEHS-YGICHVHGDPHYNTFDKVTHNFMGNCTYTLAKVCS--NTSV--PYFNVEAKN--EHR-GNPRVSYVREVVVDVY-GERITILKQERSRVLVNGEYRTLPVSAA--GGAITVSSS-GRYVVLETDFSLHVSYDADHSVEVKVPSSYFNLTCGMCGNFNNRREDDYMMPNG
>Chicken FCGBP D6
RGCFPAS-TAVCHIYGDPHYNTFDGKLHHFQGSCNYTVVTACD-----NSSLGFSITIRN--EHR-GNPSWTALNSVALSME-GLHIALRKKKN--VYINGALATLPASPT---PNVNVSLS-GSYVQVSTKLGLQLQFNGDQELLVRVSEKHKGKLCGLCGTYTGSKEDDFRRPDG
>Chicken FCGBP D7
SPTPSSS-HASCSASGDPHYNTFDHRVHNFMGNCSYTLSKVCNI---SQNIPYFDVSTTN--EHRGSNTKVSYVKSVQVEVY-GYQISMLKSKK--VNVNGSRMNLPIFIE--KK-ISIQNS-GSYVLLETDFGLWVRYDGNHYAEVSVPSDYSGLLCGLCGNYNGDPNDDNIKPNG
