# Supplementary material for: Expression and genomic organization of zonadhesin-like genes in three species of fish give insight into the evolutionary history of a mosaic protein
Source: BMC Genomics. 2005 Nov 22;6:165. doi: 10.1186/1471-2164-6-165 (PMC1325057; doi:10.1186/1471-2164-6-165)
Supplement: Additional File 2 — Multiple sequence alignment (Fasta format) of MAM domains used to construct the phylogeny in Figure 6. [file 1471-2164-6-165-S2.fas]

>Fugu1
AVITSCDFNQD---------AHLTANS-----HRTPQTTM-TG-----------------RDTLVQPQ--QITQAPVETTQTEICVQFRYYMYGIDSDNLLRVLTKR---PGGEEENWNRTGIQSPAWLPGSVTVSKSTT-EQITMVFEAQRGRTS
>Fugu2
---AGCNFDNL-GDLCGWVSEAENTDIFGFEQFTGAGPSSGTGPNDDFSKPGLGSYMLMSSMDAIAGEKAQLKSPSVTPTSGCLELTFYYYLYGSSKNMEISVHTITTG-GTLGDALFSVKGNQGQSWIPAKVRYVGTT---AIQFVIVGTYGETA
>Salmon1
FCPLDCNFD---NSECGWEQIVQ--DSFDWRRQRGPTPSDLTGPTQDHTTG-GGSYMYIEGNGVYYGDSARMISPKCQKGATNYCLRFWYHMYGQAKAMILNVYQLDER--NKHRKLWSKANNQGSTWYLAKVDINTDG---SFQIIMEGIRGSDP
>Salmon2
VCNFDCTFE---EDLCSFTQLMT--DSFDWTRHSGSTPTAMTGPSADHTKGDIGHYLYIEASNVSNGDTARLLSSECSDPGL-QCLQFWYHMSGSAKTMGLHVYILQD---RSADRVWWKRNNQGDCWQLAQVDLRTTG---PFQIIFEGRRGTTD
>Human1
YVLTQCDFEDDAKPLCDW--SQVSADDEDWVRASGPSPTGSTGAPGGYPNG-EGSYLHMESNSFHRGG-VARLLSPDLWEQGPLCVHFAHHMFGLSWGAQLRLLLLSGEEGRRPDVLWKHWNTQRPSWMLTTVTVPAGFT-LPTRLMFEGTRGSTA
>Human2
CMMQTCSFDIP-NDLCDWTWIPTASGAK-WTQKKGSSGKPGVGPDGDFSSPGSGCYMLLDPKNARPGQKAVLLSPVSL-SSGCLSFSFHYILRGQSPGAALHIYASVLG-SIRKHTLFS--GQPGPNWQAVSVNYTAVG---RIQFAVVGVFGKTP
>Human3
-GFPQCDFEDNAHPFCDW--VQTSGDGGHWALGHKNGPVHGMGPAGGFPNA-GGHYIYLEADEFSHAGQSVRLVSRPFCAPGDICVEFAYHMYGLGEGTMLELLLGS-PAGSPPIPLWKRVGSQRPYWQNTSVTVPSGHQ-QPMQLIFKGIQGSNT
>Mouse1
-ILSKCDFEDNSRPFCDW--SQMSADDGDWIRTTGPSLTGTSGPPGGYPNG-EGYYLHMDPKTFPQGG-VARLRSPDIWEQGPLCVHFAFHMFGLSWGAQLRLLLLRGRKHLRPYVLWKHVNTQSPSWMPTTVTVPADHD-IPSWLMFEGMRGNTA
>Mouse2
---QMCTFDTL-NDLCGWSWVPTATGAK-WTQKKGPTGKQGVGPAEDFSNPGNGYYMLLDSTNARPGQKAVLLSPLSH-SRGCMTLSFHYIMHGQGHEEGLFVYATFLG-NIRKYTLFS--GHPGPDWQAVSVNYTGQG---QIQFMVVGMFGNIP
>Mouse3
--FPQCDFEDRVHPFCDW--NQVYGDMGHWSWGSKSVPTLIAGSPREFPYG-GEHYIFFDSVKLSQEGQSARLVSPPFCAPGGICVEFAYHMYGLGKGTTLKLLLGS-PAGSSPIPLWNRVGSQSSGWMNSSVTIPKGYQ-QPMQLFIEATRGTST
>Pig1
-------------------GLPALAGP---MAMPHPPLIPSTPTLLAFSFPG-GFYMLLDPKNAKPRQRSALLSPLIQ-SSGCLSLSFQYTQRGQASGATLMVYASVLG-SIRKHTLFS--GQPGPSWQPVSVNYTSQG---QIQFTLVGVFGKIP
>Pig2
ESFPQCDFEDNAHPFCDW--VQASQDGGYWRQGNKNTFIQPAGPFGISLNG-EGHYIFLETDKFSQAGQSFRLVSRPFCAPAVICVTFTYHMYGLGQGTKLRLLLGS-PAGSPPSSLWERVGPQSPEWLNTSVTIPSGHQ-QPMQLIFEAVRGTNT
>ZebrafishZAN1
AVLASCDFNDNDDPFCNF--QQDTADNGDWTRHYGPTPSQGTGPDGDYPDG-NGYYIYHEADNNINGQKVRLLSPTITNGPAEICVQFVYFMYGVDHTNTLTVLAKR---PGSEEQLWQKIGIQSPSWLRASITVPIPAG-QTAQIVFQAMRGESP
>ZebrafishZAN2
---AGCDFDDD-NSYCGWTNEVSDDAIFGWEHWTGQTDTPDTGPDDDFSKPGLGSYLLLDSSSSIEGESAQLWSPSTS-ISGCLQLDFHYYMYGSAANMELNVHAVTAG-GALGVPIFSLKGNQGQSWKLASVRYTGTPG--TVQFVIVGVYGETV
>ZebrafishZLG1
SCNINCDFE---KDICTWTQLAT--DVFDWTRQRGSTLTPLTGPSSDHTTG-SGFYMYIEGDSALHGDTARLLSAQCADPQP-QCLQFWYHMYGSSWTMGLSVYLLQYG--NVAKEVWRKREDQGNMWHLAQVDLRPDV---KFQVIFEGRRGSSS
>ZebrafishZLG2
SCQINCDFE---KDVCTWTQLAT--DVFDWTRQRGSTPTPLTGPSFDHTTG-SGFYMYIEGDSALHGDTARILSAQCADPQP-QCLQFWYHMYGSSWTMGLSVYLLQYG--NVAKEVWRKREDQGNMWHLAQVDLRPDV---KFQVSCHI------
>ZebrafishZLG3
----NCDFE---NDICAWTQLPT--DVFDWTRQRGSTPTPLTGPSSDHTTG-K---------EKSPSGVFHLKSGPLKITED-WCLEFWYHKP-NEKSSDLNVLLVDG---ILKTLIWTSEGSGVGDWRQEFITITKQSDDSNIQVLFEISQGLHD
>ChickenFCGBP1
AYLTRCDFNNNSRPFCDWT-QPCTVNQGVWIRTKHETPTDGTGPDGDYPDG-KGYFIYQEASNLIPFDTNRLESPDIVVS-EKICIDFWYYMFGSEDRNELRVLIQD---STGELTAWSRKGNQSSSWIYGAVTHTFPTQ-RKIKVIFEAVRGLTE
>ChickenFCGBP2
ACNMSCTFD---VDFCEWEQAIN--DNFDWIRNKGPTLSPNTGPPHDHTTG-DGYYIYLQGNEHKPGETAILVSTVCNSTGP-HCFRFWYHMYGVAETMALRVYVLHN---EISTLVWKEAGSKGDRWILGEVTVHSAG---NLQILLEGMIGEDF
>ChickenFCGBP3
ACNFSCTFD---VDFCEWVQEPS--SSIDWIRHKGPTPSPDTGPSFDHTTG-DGYYIYLHGNDPYPGSVSQLVSPVCNSTGP-HCFRFWYHMYGVAETMALRVYVAQD---GELLEVWKSVGNHGDRWILGEVTVHSAG---NLQLVLEGEWGEDF
